# Supplementary material for: Visual and electrical degradation data of five years aged rooftop photovoltaic modules
Source: Data Brief. 2020 May 24;31:105762. doi: 10.1016/j.dib.2020.105762 (PMC7267713; doi:10.1016/j.dib.2020.105762)
Supplement: Supplementary file 3 [file mmc3.xml]

<?xml version="1.0" encoding="utf-8" standalone="no"?>
<data>
  <datasets>
    <author>abulhossion@gmail.com;jonyphys@yahoo.com</author>
    <type>0</type>
    <dataset>
      <value>6</value>
      <reason>Other (please explain)</reason>
      <comments>I have submitted my raw data as a supplementary data file along with my manuscript.</comments>
    </dataset>
  </datasets>
</data>
