# Supplementary material for: Visual and electrical degradation data of five years aged rooftop photovoltaic modules
Source: Data Brief. 2020 May 24;31:105762. doi: 10.1016/j.dib.2020.105762 (PMC7267713; doi:10.1016/j.dib.2020.105762)
Supplement: Supplementary file 4 [file mmc4.xlsx]

## Sheet: String 16 MEAS
String 16 MEAS
Irradiance	Ambient Temp	Cell Temp	Fill Factor
898	45.32	53.49	73.75
V	I
0	4.675
3.616	4.669
3.899	4.658
4.814	4.645
10.652	4.57
16.339	4.375
16.639	4.306
16.856	4.23
17.054	4.154
17.224	4.059
17.376	3.994
17.542	3.922
17.68	3.832
17.788	3.756
17.886	3.691
18.01	3.613
18.101	3.527
18.189	3.452
18.297	3.38
18.372	3.318
18.448	3.247
18.541	3.174
18.601	3.099
18.689	3.028
19.357	2.276
19.802	1.648
20.138	1.139
20.358	0.764
20.53	0.482
20.628	0.294
20.779	0

## Sheet: String 16 PWR
String 16 PWR
Irradiance	Ambient Temp	Cell Temp	Fill Factor
898	45.32	53.49	73.75
V	P
0	0
3.616	16.8831
3.899	18.1615
4.814	22.361
10.652	48.6796
16.339	71.4831
16.639	71.6475
16.856	71.3009
17.054	70.8423
17.224	69.9122
17.376	69.3997
17.542	68.7997
17.68	67.7498
17.788	66.8117
17.886	66.0172
18.01	65.0701
18.101	63.8422
18.189	62.7884
18.297	61.8439
18.372	60.9583
18.448	59.9007
18.541	58.8491
18.601	57.6445
18.689	56.5903
19.357	44.0565
19.802	32.6337
20.138	22.9372
20.358	15.5535
20.53	9.89546
20.628	6.06463
20.779	0

## Sheet: String 16 STC PWR
String 16 STC PWR
Irradiance	Ambient Temp	Cell Temp	Fill Factor
898	45.32	53.49	73.75
V	P
0	0
4.59548	23.4563
4.95604	25.2919
6.1191	31.1401
13.5398	67.7916
20.7686	99.5479
21.1499	99.7768
21.4257	99.2941
21.6881	99.2828
21.9043	97.9793
22.0976	97.2611
22.3087	96.4202
22.4842	94.9487
22.6215	93.6341
22.7462	92.5206
22.9038	91.1933
23.0196	89.4725
23.1315	87.9956
23.2688	86.6718
23.3642	85.4307
23.4609	83.9485
23.5791	82.4748
23.6554	80.7866
23.7793	79.8263
24.6293	62.1462
25.1955	46.0331
25.623	32.3552
25.9029	21.9398
26.1218	13.9585
26.2465	8.55478
26.4386	0

## Sheet: String 16 STC
String 16 STC
Irradiance	Ambient Temp	Cell Temp	Fill Factor
898	45.32	53.49	73.75
V	I
0	5.11077
4.59548	5.10421
4.95604	5.10325
6.1191	5.08901
13.5398	5.00684
20.7686	4.7932
21.1499	4.7176
21.4257	4.63434
21.6881	4.57776
21.9043	4.47307
22.0976	4.40144
22.3087	4.32209
22.4842	4.22291
22.6215	4.13916
22.7462	4.06753
22.9038	3.98157
23.0196	3.8868
23.1315	3.80415
23.2688	3.7248
23.3642	3.65648
23.4609	3.57824
23.5791	3.49779
23.6554	3.41514
23.7793	3.35696
24.6293	2.52326
25.1955	1.82704
25.623	1.26274
25.9029	0.847001
26.1218	0.534364
26.2465	0.32594
26.4386	0

## Sheet: String 20 MEAS
String 20 MEAS
Irradiance	Ambient Temp	Cell Temp	Fill Factor
961.8	39.89	57.54	67.71
V	I
0	3.029
3.331	3.027
3.946	3.025
6.17	3.001
9.295	2.958
12.274	2.87
13.494	2.804
14.013	2.747
14.42	2.681
14.768	2.615
15.052	2.567
15.291	2.497
15.502	2.448
15.713	2.381
15.883	2.327
16.007	2.273
16.165	2.206
16.286	2.152
16.38	2.104
16.504	2.052
16.574	1.998
16.664	1.939
16.764	1.888
17.547	1.344
18.008	0.918
18.337	0.599
18.541	0.372
18.85	0

## Sheet: String 20 PWR
String 20 PWR
Irradiance	Ambient Temp	Cell Temp	Fill Factor
961.8	39.89	57.54	67.71
V	P
0	0
3.331	10.0829
3.946	11.9367
6.17	18.5162
9.295	27.4946
12.274	35.2264
13.494	37.8372
14.013	38.4937
14.42	38.66
14.768	38.6183
15.052	38.6385
15.291	38.1816
15.502	37.9489
15.713	37.4127
15.883	36.9597
16.007	36.3839
16.165	35.66
16.286	35.0475
16.38	34.4635
16.504	33.8662
16.574	33.1149
16.664	32.3115
16.764	31.6504
17.547	23.5832
18.008	16.5313
18.337	10.9839
18.541	6.89725
18.85	0

## Sheet: String 20 STC PWR
String 20 STC PWR
Irradiance	Ambient Temp	Cell Temp	Fill Factor
961.8	39.89	57.54	67.71
V	P
0	0
4.50488	13.4335
5.33661	15.9032
8.34437	24.6692
12.5706	36.6312
16.5995	46.9322
18.2494	50.4106
18.9472	51.1376
19.4975	51.3586
19.968	51.3032
20.352	51.3299
20.6752	50.723
20.9605	50.4139
21.2458	49.7015
21.4753	49.0885
21.6429	48.3237
21.8565	47.3622
22.0202	46.5487
22.1472	45.7731
22.3149	44.9798
22.4096	43.9819
22.5328	42.9544
22.668	42.0756
23.7268	31.3511
24.3501	21.9765
24.795	14.6018
25.0709	9.16911
25.4887	0

## Sheet: String 20 STC
String 20 STC
Irradiance	Ambient Temp	Cell Temp	Fill Factor
961.8	39.89	57.54	67.71
V	I
0	2.98397
4.50488	2.982
5.33661	2.98003
8.34437	2.95639
12.5706	2.91402
16.5995	2.82733
18.2494	2.76231
18.9472	2.69896
19.4975	2.63411
19.968	2.56927
20.352	2.52211
20.6752	2.45333
20.9605	2.40519
21.2458	2.33936
21.4753	2.28582
21.6429	2.23277
21.8565	2.16696
22.0202	2.11391
22.1472	2.06676
22.3149	2.01568
22.4096	1.96264
22.5328	1.90631
22.668	1.85617
23.7268	1.32134
24.3501	0.902522
24.795	0.5889
25.0709	0.365728
25.4887	0

## Sheet: String 22 MEAS
String 22 MEAS
Irradiance	Ambient Temp	Cell Temp	Fill Factor
944.6	44.93	45.23	75.01
V	I
0	3.444
3.287	3.448
3.45	3.446
3.782	3.441
5.411	3.433
8.974	3.407
14.278	3.31
15.865	3.236
16.228	3.17
16.472	3.114
16.709	3.039
16.876	2.975
17.065	2.915
17.187	2.839
17.314	2.774
17.429	2.721
17.527	2.661
17.614	2.591
17.718	2.522
18.532	1.867
19.02	1.32
19.324	0.896
19.545	0.584
19.692	0.363
19.764	0.215
19.91	0

## Sheet: String 22 PWR
String 22 PWR
Irradiance	Ambient Temp	Cell Temp	Fill Factor
944.6	44.93	45.23	75.01
V	P
0	0
3.287	11.3336
3.45	11.8887
3.782	13.0139
5.411	18.576
8.974	30.5744
14.278	47.2602
15.865	51.3391
16.228	51.4428
16.472	51.2938
16.709	50.7787
16.876	50.2061
17.065	49.7445
17.187	48.7939
17.314	48.029
17.429	47.4243
17.527	46.6393
17.614	45.6379
17.718	44.6848
18.532	34.5992
19.02	25.1064
19.324	17.3143
19.545	11.4143
19.692	7.1482
19.764	4.24926
19.91	0

[truncated: 34 more sheets: String 22 STC PWR, String 22 STC, String 25 MEAS, String 25 PWR, String 25 STC PWR, String 25 STC, String 27 MEAS, String 27 PWR, String 27 STC PWR, String 27 STC, String 28 MEAS, String 28 PWR, String 28 STC PWR, String 28 STC, String 30 MEAS, String 30 PWR, String 30 STC PWR, String 30 STC, String 32 MEAS, String 32 PWR …]
